# Supplementary material for: “I Genuinely Believe This Is the Most Stigmatised Group within the Social Care Sector”—Health and Social Care Professionals’ Experiences of Working with People with Alcohol-Related Brain Damage: A Qualitative Interview Study
Source: Int J Environ Res Public Health. 2023 Dec 20;21(1):10. doi: 10.3390/ijerph21010010 (PMC10815022; doi:10.3390/ijerph21010010)
Supplement: Supplementary file 1 [file ijerph-21-00010-s001.zip]

Archive with 1 entries (1 files):
- ijerph-2730139-supplementary.pdf
